# Supplementary material for: Impact of Calcium–Magnesium Ratio in Purified Water Remineralization on Calcium Oxalate Crystal Formation and Renal Injury
Source: Nutrients. 2026 Feb 27;18(5):792. doi: 10.3390/nu18050792 (PMC12986501; doi:10.3390/nu18050792)
Supplement: Supplementary file 1 [file nutrients-18-00792-s001.zip]

Archive with 1 entries (1 files):
- nutrients-4130265-supplementary.pdf
